# Supplementary material for: Transcriptome profiling analysis reveals that CXCL2 is involved in anlotinib resistance in human lung cancer cells
Source: BMC Med Genomics. 2019 Mar 13;12(Suppl 2):38. doi: 10.1186/s12920-019-0482-y (PMC6416828; doi:10.1186/s12920-019-0482-y)
Supplement: Supplementary file 1 — This file includes the mRNA levels of anlotinib-responsive 769 genes in NCI-H1975 cells, anlotinib resistant NCI-H1975 cells, and their anlotinib-treated cells. (XLSX 55 kb) [file 12920_2019_482_MOESM1_ESM.xlsx]

## Sheet: 769 genes 
gene	RPKM of NCI-H1975	RPKM of Anlotinib-treated NCI-H1975	RPKM of Anlotinib resistant NCI-H1975	RPKM of Anlotinib-treated Anlotinib resistant NCI-H1975
A2LD1	1.45337	0.543407	1.56585	1.71009
AACSP1	6.07648	2.86193	3.47416	2.77336
ABHD14A-ACY1	1.21721	0.000653441	1.7014	1.37932
ABHD3	12.6481	34.5248	18.2839	52.5653
ACAT2	22.2853	58.1619	18.3488	64.3492
ACBD4	8.35582	3.21907	2.99475	3.2421
ACPP	1.83643	0.913006	1.63849	0.219971
ACSM3	2.60712	1.22783	3.2648	1.61
ACTG2	2.96558	10.5929	1.09641	2.12359
ACTL8	1.71759	0.280765	0.9298	0.45379
ADAMTS15	5.33962	2.12582	13.668	2.11559
ADCK1	7.80728	3.86818	7.62476	6.61305
ADCK4	3.73583	1.67417	3.07379	1.97791
ADCK5	3.54766	1.75676	3.6896	2.16413
ADM	7.69605	45.6533	35.5243	95.9794
ADORA1	2.24793	0.805879	5.32669	0.766931
ADORA2A	8.59552	3.25519	4.00419	1.9073
AFAP1L2	5.15495	0.871577	3.7152	0.0755348
AGT	4.60351	2.29586	1.01323	1.26649
AHRR	2.55614	0.804994	11.8086	5.01409
AJUBA	96.5196	45.5051	57.7688	34.2252
AKAP12	6.06401	16.8504	1.49246	7.18249
AKAP7	2.42129	0.896608	1.06069	0.529452
AKR1C3	16.1846	6.27791	47.8201	10.7474
ALOX12P2	2.41603	1.19798	1.60927	1.03625
ALOXE3	1.78575	5.76509	0.348333	1.99657
ALS2CR8	1.17634	0.542924	0.957028	1.07662
AMIGO2	25.9868	11.236	18.5701	14.6827
AMZ2P1	2.04082	1.0031	1.07348	1.23578
ANGPTL4	57.7981	134.471	245.441	98.8672
ANKRD1	21.7927	70.2436	28.2241	84.9738
ANKRD33	3.45051	17.5388	0.491345	4.13166
ANKRD37	1.15889	2.63182	3.17835	6.97347
ANPEP	25.9658	12.2837	88.9526	48.3893
AOAH	3.20705	1.5225	4.96197	4.96863
APBB3	4.15624	2.01071	4.30543	4.89745
APCDD1L	6.99747	3.18415	7.58723	3.26371
APLN	7.63894	24.1568	4.37464	2.98886
APLP1	3.66905	1.76009	6.44094	3.31208
APOBEC3D	1.70015	0.706073	2.40381	1.39199
APOL3	2.79979	1.39122	4.441	2.55462
AQP1	2.6811	1.19549	10.4082	0.870445
AQP11	2.88666	1.42487	1.74072	0.887459
AQP3	8.83953	1.61315	76.0636	5.69541
AREG	3.69523	1.57967	1.46193	1.35106
ARFRP1	23.4414	11.0715	13.2134	9.72136
ARHGAP33	1.63407	0.790165	2.07385	0.670443
ARHGEF40	2.35814	0.783247	9.10995	2.62015
ARL9	2.02889	0.959758	0.613304	0.877302
ASPHD2	1.41867	0.666551	1.00569	0.789123
ASRGL1	5.77784	2.3809	2.64	0.739524
ATG9B	4.18191	13.9825	4.0951	11.8029
ATP2A3	3.50302	8.77239	0.756843	1.05701
ATP6AP1L	2.21603	0.541207	0.815164	1.50397
ATP8B3	2.38982	1.12745	2.4672	0.726215
AURKC	1.18192	0.292899	0.441633	0.406486
BACE1-AS	2.48953	0.927022	1.67054	0.923743
BAI2	2.15449	1.01697	1.60233	0.404653
BCL3	62.0624	15.6141	59.5632	36.4187
BDKRB1	2.45158	1.11072	5.30183	1.55201
BEGAIN	2.45906	1.2	0.452302	0.456718
BFSP1	1.35328	0.634124	4.12345	1.59901
BHLHE40	32.2534	83.9229	24.9176	61.6856
BIRC3	5.82098	1.43599	4.25381	4.22915
BK250D10.8	1.42338	0.274107	1.07384	0.39003
BMF	1.52491	0.133341	3.55652	0.459541
BMP2	22.6431	55.3414	39.8257	43.7044
BMP4	2.39364	1.05354	27.221	5.11613
BNIP3	49.7547	128.118	66.3278	130.689
BTC	2.00163	0.370963	0.635759	0.622359
C10orf10	4.4961	11.4064	19.9247	29.6288
C10orf90	1.75421	0.788003	4.95285	0.408548
C10orf91	2.13112	0.782025	1.49621	1.07791
C11orf52	1.04313	0.286215	1.28174	1.37939
C12orf49	8.72389	28.7107	11.7883	34.7108
C12orf75	8.05991	21.8783	18.3753	22.1536
C16orf86	1.3513	0.381739	1.71246	0.548515
C16orf93	1.44059	0.644115	1.99284	1.1966
C17orf108	1.06089	0.470987	2.03223	1.11636
C18orf56	2.62281	0.980558	2.37401	1.46812
C1orf109	10.1851	22.6835	6.27783	5.94828
C1orf110	3.89884	22.6835	14.4179	7.33017
C1orf112	3.71072	22.6835	3.13442	2.20164
C1orf124	10.9075	22.6835	7.09669	7.40098
C1orf133	2.51988	22.6835	3.99327	2.97113
C1orf135	5.60575	22.6835	4.26446	1.54581
C1orf159	6.75702	22.6835	6.86263	6.80562
C1orf182	1.49925	22.6835	0.632201	0.91162
C1orf192	2.17189	22.6835	4.44469	4.11762
C1orf201	3.30924	22.6835	2.90665	4.24971
C1orf213	2.31073	0.682675	2.04946	1.53943
C1orf51	5.99765	2.63808	2.7673	2.51124
C1QBP	381.897	0.182461	243.299	190.059
C1QL1	2.0793	0.182461	0.771353	0.27665
C1QL4	2.17265	0.182461	0.250412	0.270872
C1QTNF1	13.3747	0.182461	54.9331	44.6446
C1QTNF6	23.9529	0.182461	30.1162	19.9995
C1R	12.5652	0.182461	22.9925	20.4089
C1RL	6.67571	0.182461	13.372	7.37298
C1S	7.09199	0.182461	8.53648	12.2918
C20orf144	1.20282	0.304818	0	0
C21orf67	1.04776	0.386709	0.869864	0.272078
C21orf90	4.07965	0.969569	2.37386	3.04647
C2orf27A	1.31551	0.574503	1.74889	2.48125
C3orf14	26.2286	0.176051	14.622	13.8192
C3orf58	4.46854	9.7936	5.48354	8.95372
C4orf39	1.79892	0.523218	1.20853	1.87735
C5	1.49418	0.599629	1.43624	0.834999
C5orf55	10.4077	5.0929	11.4991	7.75949
C6orf203	9.39019	3.36434	10.357	8.64492
C6orf226	8.10473	3.76954	17.0336	5.91521
C7orf31	1.52823	0.669834	0.86524	1.08024
C8orf4	3.70224	1.14209	1.13545	1.37965
C8orf44	1.51909	0.487425	2.05103	1.72166
C9orf116	10.9133	5.29175	6.91798	4.75073
C9orf169	2.14484	1.0294	3.52616	1.89576
C9orf30-TMEFF1	6.79127	3.21748	3.87702	8.11849
C9orf37	15.28	7.54065	6.3805	6.13885
C9orf72	2.37224	5.51349	1.43309	6.26861
C9orf84	12.5732	5.45151	5.18174	5.40644
CA11	2.50517	1.19347	8.16648	4.4008
CADM4	1.26081	0.439443	3.95945	3.43074
CAHM	1.91072	0.781725	1.08832	0.825449
CALHM2	26.1877	10.8301	30.6714	27.529
CAMK2N2	3.62125	1.7462	6.02361	3.3225
CAV1	189.833	92.7573	142.564	54.5792
CBWD3	1.89765	3.87181	0.432876	1.39369
CCDC15	2.8038	1.1762	1.35475	2.3857
CCDC159	5.21706	1.37525	2.90638	2.42594
CCDC19	1.23423	0.397698	1.14428	0.279939
CCDC24	1.52842	0.501084	2.07125	1.11292
CCDC3	7.33757	3.26175	10.2579	4.65594
CCDC61	1.60782	0.426549	0.980085	1.83455
CCDC78	2.07228	0.850027	1.20517	1.69581
CCL2	17.6631	1.0208	4.89155	0.27911
CCL28	3.27773	8.63009	6.13049	10.6915
CCNO	2.46601	1.13548	0.784458	3.57687
CCRL2	7.21414	19.8797	15.8104	19.9018
CCT6B	1.36572	0.29187	1.01035	1.30851
CD276	16.239	35.7075	40.9153	63.4304
CD55	21.6853	57.8486	26.7828	74.3032
CD70	54.8866	22.7989	42.3579	24.7152
CDAN1	5.64109	2.60118	5.59723	4.12577
CDC7	11.5892	5.60288	4.32417	3.18504
CDCP1	19.0077	41.3464	26.6643	57.5622
CDH1	4.3847	8.83543	0.930789	0.0357791
CDKN1A	18.8279	90.7929	39.0616	163.684
CECR7	2.83304	1.35772	0.700613	1.00322
CGB8	1.55621	0.180175	0.699245	0.254564
CHN1	2.57602	0.255774	6.59814	1.45429
CIITA	1.35633	0.206828	0.927037	0.315134
CITED2	61.8791	181.367	69.4892	152.817
CLDN1	23.088	9.27787	15.5203	15.4687
CLDN11	7.50875	2.04782	6.62037	1.70039
CLDN12	24.0573	53.9722	13.4273	31.7941
CLDN4	50.9591	112.21	56.971	75.1255
CLEC11A	4.49555	2.1279	6.76595	4.26791
CLIC3	12.0262	3.58899	97.1805	28.5578
CLYBL	1.26759	0.60434	0.513238	0.778185
COL16A1	1.07737	0.400119	1.8382	1.43524
COL1A1	5.81933	2.21284	8.16177	2.91459
COL7A1	14.4776	2.46931	13.6025	12.5442
COPG2	19.7735	9.20924	17.9249	12.2961
CPEB2	1.52574	3.13711	4.49301	7.56529
CRB3	2.52362	6.24877	3.18166	8.94702
CREB3L3	2.57693	0.999298	9.49013	1.88277
CRIP2	9.58819	4.6061	19.6188	5.6469
CRY2	2.3479	1.03457	4.19623	2.12535
CSAD	5.8199	2.55885	6.07849	4.19059
CSGALNACT1	1.89866	0.857788	9.586	5.38447
CSRP3	5.61785	2.08179	0.618543	0.452427
CSTB	52.6995	118.335	120.627	165.28
CX3CL1	3.43111	1.48963	20.0028	22.2625
CXCL1	5.36723	0.20962	2.59152	0.701151
CXCL2	9.71344	1.97397	3.4585	6.35583
CXCL3	2.53309	1.25454	0.777186	0.575365
CXorf23	2.79935	0.24473	2.19736	4.49185
CXorf26	29.227	0.24473	28.9384	39.2432
CXorf38	7.97143	0.24473	5.76141	5.61761
CXorf40A	11.5856	0.24473	15.1071	14.2438
CXorf40B	23.4127	0.24473	19.0523	21.2773
CXorf56	20.5132	0.24473	20.4451	18.7791
CXorf61	45.3665	0.24473	62.381	67.0788
CXorf69	14.2331	0.24473	15.3316	11.162
CYB5A	49.8667	24.8079	67.1514	30.3226
CYP24A1	5.9826	2.92324	0.608336	0.0597099
CYP51A1	51.6863	136.847	32.9041	115.83
DBP	1.36968	0.169857	6.60966	3.22852
DDR2	1.44949	0.659082	0.67891	0.605048
DDX11L2	1.03867	0.262145	0.576053	0.0831115
DEFB1	2.41802	0.86291	0	7.57498
DFNB31	3.87269	8.47956	2.48951	5.99167
DHCR7	43.9686	146.585	32.1418	177.615
DHODH	9.89518	4.49678	5.22424	3.72952
DHRS2	295.876	142.294	251.005	83.6752
DHX58	4.1858	1.34386	3.93134	1.43529
DICER1-AS1	5.22144	2.09465	1.74671	1.29237
DIO2	2.90804	0.822368	9.26565	1.0069
DISP1	1.20135	0.575539	2.36492	2.45842
DKFZP586I1420	3.13055	0	1.62459	2.2441
DNAH11	2.21105	5.01402	1.59031	4.19277
DNASE1L2	1.26623	0.500639	2.29646	1.26562
DOPEY1	1.83638	0.894439	1.61375	1.68961
DUSP1	22.206	80.1347	9.81992	59.9291
DUSP5	46.2527	99.1417	16.8907	47.7322
DUSP5P	3.63963	1.35251	1.87021	3.32757
EBI3	1.06073	0.379189	2.01016	2.5327
EDN2	2.13032	0.304574	1.38944	0.143821
EFCAB11	21.1297	10.4362	9.6883	8.75347
EFHC1	3.60707	1.72508	2.34003	2.23784
EGR1	16.6897	5.22196	7.12288	53.2586
EID2B	1.64795	0.750749	2.27128	1.05479
ELAC1	4.35981	2.02575	4.28348	2.20614
ENHO	4.19327	0.38294	1.97656	0.878857
ENO2	10.8676	44.1494	11.1964	36.9441
ENTPD3	2.01285	5.18357	0.964376	0.127592
ENTPD7	4.56677	13.872	2.98799	5.90563
EREG	24.6682	10.1099	10.6315	7.79034
ERVV-2	1.48207	7.43999	1.87029	11.3155
FABP6	2.85471	1.39079	8.94186	5.11537
FADS2	20.9322	50.4162	24.6351	60.8543
FAIM3	6.60639	16.1379	2.18805	8.47279
FAM113B	4.88295	1.93235	4.14771	3.41955
FAM114A1	6.89855	17.1391	21.1451	24.2134
FAM115C	1.87708	5.854	1.88212	4.27206
FAM158A	14.2765	6.49369	10.4343	5.54957
FAM161B	1.99769	0.960654	1.44412	1.65119
FAM173A	45.4499	20.7921	23.7672	13.1732
FAM203A	1.6397	0.478917	1.5382	0.787975
FAM214B	2.41053	5.08892	10.7749	10.2107
FAM27A	2.87878	1.43359	2.08518	2.49472
FAM27B	1.26515	0	0.34905	0.752396
FAM72B	6.51955	2.99258	2.89148	2.3876
FAM86B2	2.54019	0.559129	1.00777	1.31529
FAM86C1	5.05559	1.89582	4.19763	4.23355
FAM9B	2.06488	0.328894	4.18207	1.18632
FBXO43	1.74912	0.793431	1.15294	0.0568999
FDFT1	59.2495	128.914	74.8782	153.965
FDXACB1	3.11022	1.30091	2.29998	2.28436
FGD3	1.18444	0.378979	0.186273	0.302874
FHL2	25.9637	9.54757	6.49955	1.49587
FLJ10661	3.82585	1.00011	1.87768	1.48951
FLJ20021	8.90896	2.56213	14.7935	3.11607
FLJ27352	1.47192	3.63107	2.47084	3.4132
FLJ31813	1.00868	0.396019	0.461866	1.00892
FLJ32224	1.69797	0.624408	1.1632	1.53437
FLJ39639	1.75978	0.557602	2.06524	2.22515
FLJ43663	3.24415	1.60449	1.10763	1.23811
FLT3LG	2.86061	0.661195	3.79491	3.10958
FLVCR2	1.324	2.84531	1.48122	1.97871
FMNL1	1.46022	0.319341	3.53243	2.35855
FN3K	3.2765	7.10448	4.82793	12.0774
FNIP2	2.43008	9.36561	3.32353	16.6624
FPR1	2.09848	0.489201	8.92776	2.10836
FSTL3	39.1604	87.1317	89.7169	91.4544
GAB2	1.4185	3.52111	1.77505	4.42192
GALNT12	11.4262	37.8091	2.30622	8.63803
GARNL3	1.31722	0.625039	1.87414	1.55972
GBE1	32.5698	66.4052	41.7214	75.3588
GBP2	11.3202	3.63454	27.9112	12.1813
GDF15	107.293	486.687	46.9401	662.147
GEM	3.37337	17.2349	3.0836	8.62168
GFAP	2.00172	0.499126	2.17125	0.201271
GFPT1	12.7973	26.1124	13.4806	32.8831
GHRLOS2	2.57133	1.03696	0.484705	1.77728
GIN1	3.05535	1.13809	0.849715	2.30535
GLIPR1	22.1071	51.9287	19.4975	27.9151
GLP2R	4.53638	2.21714	6.88523	0.238694
GLRX	11.6808	30.2505	22.4665	31.5211
GLYCTK	2.42824	0.871083	1.53861	0.705711
GNAO1	1.58365	0.630497	2.44565	0.468151
GPC2	1.60389	0.739635	0.990803	0.870121
GPR3	1.56733	3.60433	2.21542	1.88125
GPR87	16.6747	6.9299	9.48431	0.642996
GPRC5B	2.34914	0.688637	2.52701	4.37099
GRAMD1B	4.74694	10.5705	4.62004	2.43507
GSDMD	22.1805	10.8428	14.0073	14.9672
GSTO1	106.061	243.318	119.585	200.525
H1F0	191.698	83.2836	46.862	35.0466
HAGHL	14.4437	6.21377	7.06663	10.8904
HAS2	2.76864	7.11246	2.24323	4.88847
HAS3	8.64968	19.3782	18.9626	8.72305
HCFC1R1	48.1589	15.7532	89.4634	40.9342
HCP5	12.7286	5.2957	20.3499	8.42611
HES7	3.74889	1.56096	0.692552	0.880465
HEYL	1.65049	0.788099	0.95541	0.364649
HFE	5.2187	2.5433	6.46064	3.29269
HIF1A	151.046	73.699	78.2709	85.785
HIF1A-AS2	106.456	49.7278	61.3821	62.4201
HIST1H2AI	1.12837	0	0.681877	1.51976
HIST1H2BJ	4.98945	1.488	4.39099	0.540369
HIST1H2BK	43.0931	104.691	106.916	98.5544
HIST1H2BN	1.95295	5.32052	2.23924	6.05834
HIST1H3G	6.66781	1.57353	8.69755	2.16653
HIST1H3H	1.12154	3.94081	12.7677	2.15272
HIST1H4E	1.12787	0	0	0
HIST2H4A	1.53672	0.515881	1.01969	2.25818
HK2	26.0376	56.845	16.6381	39.904
HMGCR	15.6042	38.4109	18.6979	39.8224
HMGCS1	38.917	141.036	20.8577	94.2269
HMOX1	38.3064	114.473	29.8475	73.9231
HOXA10	4.14025	0.0296027	3.51803	3.87765
HOXC10	1.37954	0.549903	0.930996	0.342698
HOXC4	2.29372	0.82565	1.20331	1.2033
HOXC8	1.56113	0.730549	1.26996	1.30088
HOXC9	2.4436	0.98653	2.66655	2.19565
HOXD4	6.02604	2.97367	3.56024	2.0065
HPSE	2.80063	1.29916	4.77177	2.08489
HRK	2.58028	10.9204	1.03482	18.9853
HS3ST3B1	1.16092	2.71152	2.41267	2.08165
HSD17B8	5.35204	2.49384	4.03919	1.35936
HSPA1A	8.20854	22.7583	48.2452	37.6512
HSPA1B	7.05218	19.2308	30.3729	25.1117
HSPA8	291.24	606.561	677.916	812.739
HSPB8	10.1632	24.4481	34.0076	29.2245
ICOSLG	1.23501	3.14991	5.29301	4.98579
IDI1	21.4114	66.1414	21.0824	48.2842
IGFBP3	8.15317	35.9088	8.54019	58.2537
IGFBP4	20.3827	9.69355	58.0312	9.22542
IGFLR1	1.59402	0.561461	0.6671	0.319989
IGFN1	7.15006	14.3336	7.02423	37.37
IL11	9.87362	34.9376	10.4733	8.2041
IL20RB	6.35914	2.58232	3.03099	4.22221
IL24	17.9157	53.23	2.12069	23.7666
IL6	11.6084	5.47266	15.6606	6.44518
IL6R	3.10108	9.41151	5.29249	8.30943
IL8	13.631	4.17244	10.8082	6.79558
INHA	1.45974	0.442929	1.50894	0.131787
INHBE	5.53158	1.55857	0.77913	1.26063
INSIG1	20.5967	146.611	12.9477	84.4949
IQCC	2.12453	0.643956	1.52385	1.09063
IRAK1BP1	1.72454	0.782584	0.454438	1.51801
IRF1	10.6966	4.98095	15.1713	7.87068
IRF6	1.31019	3.22378	0.515597	1.20657
IRF7	6.10881	2.94393	2.51739	1.94117
IRS2	6.94195	14.5954	5.0966	12.5425
ITGB3	14.4424	31.5734	11.7134	18.0442
ITPR1	3.11377	6.23279	2.49432	4.89218
JMJD6	9.85941	22.7225	19.1017	16.7915
JMJD7-PLA2G4B	2.50441	0.777138	0.000311247	0.747788
JPH2	1.79454	0.696195	8.06887	2.07949
JSRP1	10.8243	40.6533	12.6028	69.5973
JUND	107.47	217.377	239.776	273.791
KCNG3	1.28313	3.42183	0.398053	0.764565
KCNS3	3.36584	7.66527	10.1199	14.4249
KDM4D	1.96042	0.565577	1.27016	0.863299
KIAA0664L3	2.8338	1.31519	1.84482	1.31645
KIAA1377	1.38847	0.437568	0.97728	0.879396
KIAA1383	2.01657	0.626303	0.524266	0.772368
KIF20A	23.8829	11.4005	30.71	6.34053
KIF25	3.87229	0.92328	5.44291	3.90184
KLHDC7B	11.0479	4.96925	2.01698	12.5544
KLHDC9	3.31571	1.34556	1.8645	1.34216
KLHL4	6.91553	2.18985	9.45053	2.13972
KRT16	4.02653	0.976167	8.4093	5.98886
KRT17	27.8274	57.716	115.591	161.986
KRT86	2.23939	1.0381	1.40332	0.431002
KRTCAP3	9.79601	4.1171	1.38953	1.7845
LCP1	2.32219	4.83233	0.35986	0.396107
LDLR	66.9218	190.336	68.0103	222.821
LFNG	3.89922	0.329966	22.1183	3.81693
LINC00173	2.258	0.328404	1.48961	1.02761
LINC00235	2.08868	0.741271	2.50903	1.39387
LINC00472	3.06433	1.07806	1.03236	2.01063
LINC00526	1.02869	0.284888	0.65147	0.319521
LIPT1	7.66402	2.90884	3.37686	4.58373
LOC100125556	3.58913	1.63852	1.22382	1.4033
LOC100128361	1.13619	0.334773	0.483915	0.485198
LOC100128822	5.46538	2.3283	6.54493	6.28955
LOC100129794	2.74394	0.59188	0.771152	1.03577
LOC100129917	3.579	1.57918	3.77749	2.7999
LOC100130522	1.68598	0.368782	0.36222	1.48543
LOC100130950	1.21121	0.335828	0.494178	0.179408
LOC100131193	1.65345	0.684361	1.53115	1.0174
LOC100131289	6.41141	2.10005	4.12798	5.3153
LOC100131564	4.33895	2.13714	2.27052	2.93054
LOC100131655	1.12072	0.540267	0.811177	0.740386
LOC100131726	1.55263	0.624485	0.603821	1.14861
LOC100132356	3.42605	1.69719	4.97106	5.06773
LOC100132774	1.05583	0.507512	0.578302	0.740688
LOC100133985	3.8165	0.5462	1.52874	1.89739
LOC100134713	1.20008	0.459111	1.12633	0.832416
LOC100144603	5.40841	0.784181	1.99564	1.47071
LOC100270746	2.05802	0.607859	3.17313	2.39022
LOC100270804	1.29144	0.372755	0.912066	0.962702
LOC100272217	1.23471	0.457354	1.24731	1.00106
LOC100287015	1.58708	0.543008	2.05892	2.00546
LOC100287722	1.017	0.469142	0.84804	0.307693
LOC100288842	8.53578	2.14991	3.85467	1.20935
LOC100289092	11.4221	5.23923	3.46708	0.415314
LOC100289230	1.73128	0.711532	0.852666	0.382658
LOC100289341	2.46975	0.848225	1.84725	1.02803
LOC100505483	2.11741	0.837976	2.95783	3.7607
LOC100505666	3.12321	1.34082	0.642687	0.587289
LOC100505678	1.09847	0.385726	1.54482	0.69018
LOC100505681	3.70336	1.43732	7.40021	2.16606
LOC100506083	1.70907	0.576827	1.03185	0.631586
LOC100506178	3.14356	1.40537	4.6753	1.12704
LOC100506469	8.99745	4.28707	4.06234	3.60362
LOC100506990	5.28709	10.7023	3.50139	5.57321
LOC100506994	1.83499	0.801865	1.02381	0.418745
LOC100507463	6.8019	2.08748	6.26196	2.97622
LOC100527964	1.79278	0.796793	0.455045	0.789679
LOC146880	2.29055	6.88368	4.48863	14.2899
LOC148413	11.1244	4.95299	10.8755	7.81981
LOC154761	3.44655	8.38988	3.66559	10.0906
LOC155060	1.26526	0.49965	0.604263	0.545555
LOC254100	1.8191	0.474188	3.45022	0.729517
LOC254128	4.62248	1.97506	2.40346	2.69715
LOC254896	1.00125	0.297774	0.853198	0.393298
LOC255512	4.38137	1.07359	3.14676	3.83266
LOC283104	5.49692	2.57757	2.09532	3.14103
LOC283922	3.08043	1.49411	0.704405	3.01398
LOC284751	1.67676	0.670642	2.27134	1.14501
LOC286437	1.73583	0.797808	3.61524	3.49821
LOC338799	1.38804	0.425856	0.373142	0.271381
LOC339803	11.7043	5.57123	10.4987	10.3077
LOC339894	1.47552	0.366201	0.602397	0.262718
LOC344595	5.91679	2.47438	7.20224	3.34054
LOC389458	1.59677	0.294882	0.536572	1.16809
LOC400680	3.8998	1.81401	2.05359	1.41022
LOC554206	1.15939	0.267304	0.836742	0.83154
LOC643401	15.5187	7.31955	9.28859	5.41135
LOC644100	11.3849	5.13345	7.92692	3.1936
LOC645249	3.7598	0.583743	3.23192	4.89859
LOC645431	1.60051	0.509876	3.6058	2.0671
LOC646626	2.22071	1.04564	2.56459	2.3211
LOC650368	1.14389	0.397031	0.502316	0.73077
LOC678655	3.78382	1.60255	3.32218	3.39081
LOC728066	1.50207	3.41472	0.000167282	2.94198
LOC728463	2.9	1.36607	1.10157	0.418942
LOC728643	3.34695	0.593085	9.25245	0.517396
LOC730091	1.01265	0.128341	2.44746	0.575019
LOC730101	4.16645	1.74837	4.39813	1.83002
LOX	16.1836	51.8533	29.5214	50.2404
LOXL4	1.41658	0.516387	5.59778	0.596829
LPCAT1	67.2947	173.845	62.2164	82.6137
LRRC23	2.24681	0.988501	1.50947	1.71461
LRRC48	1.11046	0.4466	0.407729	0.654936
LRRC8E	7.69798	15.4479	16.1244	22.1876
LRRCC1	2.7058	1.10197	0.781322	0.469146
LSP1	1.26964	0.070684	2.65073	0.314995
LSS	17.4123	47.9085	25.9164	91.7949
LY6K	16.5727	46.0484	13.4286	10.6261
LY96	7.90954	19.3621	10.4787	30.9603
LYPD1	3.77052	1.74027	5.55419	2.49027
MAFF	19.0253	43.3928	14.0549	34.8304
MAFK	26.8221	76.6262	27.5235	48.8592
MAP1LC3C	1.0282	0.322198	0.230357	0.335024
MAPK15	1.07006	0.387686	0.516229	0.644414
MATN2	2.83997	1.25329	3.88348	1.40974
MB	11.775	2.45607	25.7054	5.46572
MCAM	26.1475	57.5317	74.0916	88.0983
MCTP1	3.26243	7.66291	0.267086	1.69057
MDP1	10.3955	4.65247	9.34802	8.8569
MEIS3	2.69885	1.2679	5.46109	4.36832
MERTK	1.68537	4.27619	0.0660557	0.770996
METAP1D	4.88183	2.41128	3.96131	2.92926
METRNL	4.51049	16.0551	25.0414	51.9686
METTL7A	1.75881	0.557453	7.65966	1.24553
MFAP2	2.66982	0.860264	1.73854	1.25438
MFNG	1.05863	0.494137	1.9668	1.23628
MFSD3	19.8053	8.34926	15.4265	12.1954
MFSD7	1.97604	0.761792	4.46346	3.769
MGC16121	8.60494	2.63251	2.76802	1.4528
MGLL	31.323	66.2585	35.2411	55.6323
MIA3	11.7002	0	11.1711	16.7926
MIR100HG	9.63708	2.74043	7.43729	5.12925
MIR31HG	2.13112	0.688387	5.80762	5.50951
MIR497HG	2.21736	0.468377	4.71598	0.967676
MIR663A	113968	54721.3	14702.9	30279.1
MMP28	4.1844	0.9134	6.36809	1.4339
MND1	20.6868	9.22148	10.3842	6.31452
MR1	2.06227	0.97085	3.72626	2.28782
MRM1	9.99396	3.77994	4.75018	2.90307
MSH5	7.44251	3.58721	4.16264	3.35289
MSMO1	24.7394	83.1111	32.5034	143.182
MT1F	14.4965	88.6302	21.1183	37.8418
MT1L	46.0884	121.124	25.1339	36.4249
MT1M	7.51685	89.6733	1.66977	6.22011
MT1X	222.178	755.119	112.856	612.072
MT2A	2588.23	6212.76	1522.16	2792.75
MTRNR2L6	1.10688	0.5498	2.1301	1.27965
MVD	18.5613	55.5796	21.0406	60.8863
MXD1	4.23626	12.3543	4.61456	12.5358
MYH15	1.93185	0.489319	2.8851	0.248221
MYLK-AS1	1.56155	0.21193	2.57712	2.75223
MYO6	1.12833	2.56148	0.981568	1.78292
MYZAP	5.45696	2.56986	4.1003	3.51693
N6AMT1	2.11117	1.03973	2.28627	1.71653
NAT16	1.2207	0.501075	0.377909	0.68957
NBPF16	6.68431	1.40738	4.49265	8.42497
NCOA7	29.671	12.3931	29.9215	23.2688
NDRG1	39.7901	360.297	163.747	729.071
NDRG2	1.87291	0.431926	4.21329	0.273521
NEAT1	159.009	54.9912	67.0367	129.184
NFE2	1.5367	0.723135	5.31176	0.597362
NHLRC1	4.0715	1.93299	6.00786	2.72181
NIPAL1	3.00033	7.72349	1.75715	2.70832
NMB	12.2637	5.68083	10.3174	6.2956
NPC1	53.5718	117.128	28.3516	106.178
NPHP3-ACAD11	1.65347	0.814201	1.27306	2.14989
NPR1	1.73278	4.21092	2.02264	4.42568
NR1H3	7.90453	3.86503	9.37221	7.11325
NR4A1	1.75794	7.04931	0.586594	1.0207
NREP	18.7586	8.18291	66.2116	18.7134
NRG1	25.6575	10.9404	14.0299	8.65548
NRIP3	3.82957	8.30085	5.74792	4.94589
NT5E	25.5415	51.3055	40.2738	66.5883
NTF4	1.21947	0.465174	0.916504	1.31483
NUAK2	6.30021	2.29602	2.70956	1.91464
OLFML3	1.5616	0.590718	20.3284	1.88743
OMA1	7.12372	3.32066	9.23759	11.5467
ORAI3	5.90459	14.314	15.0481	30.8296
OSR1	1.15327	0.443887	2.45188	0.188933
P2RX6	5.62021	2.38807	7.37773	2.25167
P2RY6	5.07872	0.988958	7.7499	1.26149
P4HA1	18.1665	41.7905	27.1981	47.417
PAG1	1.70167	5.87582	4.3188	7.20444
PANX2	2.28539	5.66582	1.32075	2.92151
PARPBP	7.06162	3.43403	3.2976	3.1841
PCDHB10	1.17218	0.531634	2.05027	1.62265
PCDHGA9	1.13744	0.390322	0.672539	1.04819
PCYT2	2.6555	9.99112	10.4885	23.4206
PDGFA	3.61682	8.02323	3.92737	6.82713
PDK2	9.56137	3.55339	18.2077	9.54491
PER2	1.87839	0.535526	0.467451	0.155996
PER3	1.75574	0.460389	1.02142	0.40347
PFKFB3	16.0453	39.8152	22.4792	50.2242
PFKFB4	5.08214	17.2341	10.7997	18.4985
PHF19	62.7132	31.0444	53.9025	20.7948
PHLDA2	82.4666	180.331	94.0747	145.263
PHLDA3	8.58409	18.6205	10.3501	16.8709
PIF1	6.38655	3.00492	2.2212	0.760539
PIGV	11.5849	5.16613	6.71345	6.18908
PIM1	15.4579	51.251	32.4311	86.7869
PIR	7.82339	3.50759	7.09637	2.39573
PKIB	3.91131	10.0054	5.944	7.57796
PKN3	5.77723	2.28617	3.8324	1.80513
PLAUR	24.898	55.5315	100.897	103.345
PLCD1	1.24582	0.457244	1.7288	1.24849
PLEKHG4	24.302	10.666	27.4598	7.99193
PLEKHM1	7.27507	17.9279	11.5488	28.3114
PLEKHM1P	2.72508	6.67063	1.27671	7.64577
PLEKHO1	5.68762	23.4005	6.75185	15.9543
PLIN2	79.5933	261.763	216.415	510.559
PLK2	46.087	21.3999	30.0442	12.1536
PLLP	3.18828	6.40386	4.09045	5.26731
PMS2P5	6.17735	3.04048	2.60362	2.89747
POLL	11.4311	5.66989	7.94037	8.17408
PPARD	18.43	43.2565	20.1566	41.0123
PPCDC	6.47367	2.4377	5.16164	2.10535
PPIEL	1.34073	0.553096	1.20437	1.91803
PPIL6	1.2723	0.575856	1.43902	1.49089
PPP1R14C	1.14432	3.47024	1.2762	9.35907
PPP1R3B	8.26196	16.8216	10.5603	24.8477
PPP2R5B	6.02317	13.1777	18.7249	20.3704
PPT2-EGFL8	5.08345	2.47894	2.45281	4.76113
PRICKLE1	16.0998	7.56754	9.37171	4.02944
PRICKLE2	4.25435	1.92924	5.87119	2.73462
PRKAG2	18.1656	38.1709	9.21497	17.8713
PROM2	4.37157	2.13223	6.77891	0.407417
ProSAPiP1	2.03008	30.2494	5.90598	7.25566
PRR19	1.6776	0.805748	2.40776	1.37936
PRR22	6.9306	2.03055	0.560327	0.938416
PRRG4	1.58197	3.30465	2.40017	1.44703
PRSS22	5.39739	12.2641	0.796747	0.873448
PRSS30P	1.14053	0.279788	0.516888	0.489688
PRSS8	1.98798	9.31745	0.399623	4.65195
PSG4	6.65534	18.5537	19.9687	70.0388
PTGS2	3.38305	15.304	1.01605	1.5155
PTHLH	1.1178	0.265328	0.913197	0.140772
PTX3	42.4984	17.4003	42.1408	34.8433
PXK	33.7894	14.7738	30.1327	14.807
PYROXD2	1.58912	0.542503	1.8726	1.09498
RARRES3	13.4608	5.80389	19.5588	5.37395
RBM14	28.9448	13.8675	20.4357	13.8028
RDH11	77.4643	160.236	66.3252	116.012
RDH5	1.40872	0.428136	0	0
RDM1	3.76089	0.749173	1.08305	1.22727
RENBP	1.10949	2.74949	1.94729	5.10381
RGS16	5.47372	1.89424	1.57174	3.23099
RGS2	3.06316	1.37868	1.03199	1.87277
RHBDL2	1.60577	0.44756	1.97442	0.483195
RHOF	23.4863	57.6906	21.141	55.8584
RHOU	7.52045	3.57626	9.47493	8.31948
RNF208	1.32759	0.557837	1.08011	0.968918
RNF39	1.34872	0.671486	2.61972	2.73756
RPLP0P2	2.6794	10.5636	5.43409	29.8291
RRAD	21.0423	7.67248	57.5682	30.4547
RTN4R	4.32133	11.2983	4.84578	14.4716
RUNX2	9.77683	3.81172	11.907	10.7853
S100A14	1.8818	4.01516	0.250968	0.181963
S100A3	17.1489	5.53173	38.8919	6.00941
S1PR4	1.07518	0.512627	1.92136	0.833633
SAA1	1.12065	2.32838	11.4976	5.88908
SAMD15	2.27482	0.724648	0.733647	0.719465
SAMD9L	1.37336	0.494241	0.894756	0.386658
SAT1	26.6188	72.5938	65.4577	121.762
SC5DL	6.35967	13.0124	8.34444	18.7786
SCARNA6	2.88998	0	0	0
SCD	111.523	292.114	51.6249	257.938
SCG2	1.00261	0.32478	3.80071	0.873292
SCGB2B2	1.2689	0	0	0
SCNN1A	3.14815	0.932801	2.95975	0.476775
SDCBP2	4.07834	1.87776	1.57088	2.40319
SEMA3B	13.8903	40.111	17.8718	35.0145
SENP8	2.01841	0.889862	1.77615	1.06944
SERPINA5	1.11967	0.131757	0.603419	0.145694
SERPINB3	4.37327	0.58027	2.34107	0.772171
SERPINB4	8.74128	0.948532	2.91216	1.03212
SERTAD4	1.45325	0.641633	1.67365	0.378772
SFTA3	2.61818	0.53467	1.42601	0.391199
SHC3	1.77619	3.70633	3.01656	3.39448
SIK1	16.4628	42.6377	16.4265	41.4789
SKIL	5.12883	2.07833	2.97701	2.88889
SLC17A5	3.09869	10.4249	15.0884	29.163
SLC19A2	7.2105	14.7144	6.6276	9.76247
SLC24A1	1.62057	0.75193	1.57989	1.97564
SLC26A11	2.54621	5.5944	3.50138	11.2861
SLC2A1	36.0163	96.9574	60.1176	86.4679
SLC2A3	14.6023	39.3602	21.7531	62.8669
SLC37A4	12.6006	6.18264	9.68796	6.70472
SLC43A2	6.23894	2.66526	8.90742	3.06217
SLC45A3	3.28511	7.79033	4.96905	5.92697
SLC5A4	4.59134	1.8402	1.26618	2.58475
SLC7A7	2.07602	0.993869	0.9729	0.566482
SLC9A9	2.34708	0.79303	3.14398	1.9466
SLCO4A1	18.9397	44.7452	51.0691	116.843
SMAD6	1.16655	0.538593	5.58023	1.12773
SMN2	4.44157	0.664351	0.140666	0.922913
SMTN	33.7115	77.9254	29.5089	29.8004
SNCG	1.29886	0.56658	2.29051	0.416937
SNHG1	227.128	89.0271	70.8568	75.1918
SNHG11	10.859	4.91722	9.36235	8.764
SNHG4	32.1693	12.066	11.5332	4.71339
SNHG9	31.3661	13.7906	46.4769	26.0594
SNORA53	1.55798	0	0	0
SNORA57	105.657	0	116.479	71.2344
SNORA70	1768.65	251.296	343.136	655.699
SNORD17	2.18081	0	0	0
SPA17	10.4503	4.81481	6.80545	5.08967
SPAG4	2.50197	5.97142	5.7472	10.7454
SPATA24	5.5672	2.727	2.38426	3.51016
SPATA2L	3.91569	8.62378	5.01663	8.23181
SPHAR	1.96752	0.825666	1.86862	3.16684
SPHK1	45.3835	94.0171	36.0495	59.0547
SPINT1	3.45089	6.98525	2.543	1.03501
SPP1	1.28319	4.68738	0.754718	1.24381
SPSB2	4.05768	1.36924	6.07163	1.94068
SQLE	20.1332	47.775	24.1092	66.6743
SRCRB4D	1.12255	0.531707	0.45597	0.919951
SSPO	1.39957	0.668164	0.0818407	0.12628
STARD4	5.97151	14.3741	4.35852	15.3512
STARD5	1.43852	0.427707	1.34321	0.139308
STC1	16.1602	89.3261	22.3329	53.7121
STK32A	1.21891	0.225689	0.544163	0.408945
STK33	1.07002	0.326804	0.165129	0.426692
STOML1	4.88683	1.76538	6.61226	5.27682
STRA6	6.70267	0.949674	13.6208	1.33654
STX3	8.66158	19.923	12.3836	23.6372
STXBP1	6.08721	13.1967	11.6404	18.2885
SUSD4	2.19882	0.825122	3.36237	0.576052
SYCE2	7.56279	3.5043	6.29389	1.71315
SYCE3	1.85056	4.16822	1.43356	3.10936
SYS1-DBNDD2	3.2052	1.43391	0.403044	2.49548
TCEANC	1.27046	0.24307	0.838603	0.616571
TCP11L2	1.50622	4.35624	2.64941	8.69672
TEF	4.36913	1.86563	2.45711	1.2729
TENC1	3.14269	1.17162	3.62197	1.52935
TERT	1.94054	0.824541	0.200876	0.339483
TEX261	38.1767	0	40.9688	29.7732
TEX264	26.0088	0	24.9331	31.2747
TGFBR1	17.4333	35.2003	28.7417	40.9956
THAP7	24.9717	11.893	17.5679	10.9903
THBS1	62.5668	19.7225	137.204	14.0549
THOC6	88.4875	27.9949	52.7894	37.2975
TLR5	1.11324	0.299141	1.55051	1.01848
TM4SF1	82.8677	220.295	87.5573	64.9632
TM4SF19	11.0949	62.1922	9.19937	59.9663
TMBIM1	53.9792	165.3	80.8838	182.105
TMED10P1	1.46565	0.684852	1.18952	0.664137
TMEM107	8.8096	4.38082	6.35237	3.02036
TMEM129	13.5739	5.56498	16.1163	10.9242
TMEM144	2.87537	6.13486	1.83012	6.03287
TMEM154	1.63909	6.21365	1.32576	8.86795
TMEM158	165.228	468.938	88.8227	198.681
TMEM22	4.90631	12.3262	5.89158	8.80065
TMEM45A	7.53302	15.1358	8.39573	16.9413
TMEM8B	2.23532	0.941624	4.14808	4.40553
TMEM91	4.21696	1.28565	3.5512	4.53926
TNFAIP2	115.161	28.45	50.1946	12.016
TNFRSF9	2.27533	0.418639	7.85129	6.76676
TNFSF9	18.2762	39.3588	29.0234	35.0262
TP53	124.2	50.9914	142.081	100.422
TP53BP2	20.9861	45.7341	12.9381	29.2358
TP53TG5	1.22218	0.418608	1.15125	0.844835
TPPP3	1.27075	0.210418	0.433224	0.31309
TRANK1	2.59864	1.22686	4.3618	3.90904
TREX1	6.96709	1.76153	5.6307	1.74427
TRIM16L	29.4027	9.48357	28.6606	9.7664
TRIM46	1.57359	0.500808	0.652017	0.810269
TRIM61	4.9864	2.2942	3.38446	3.90003
TSSK4	1.01916	0.179203	0.811067	1.03221
TSSK6	6.88518	3.11206	5.01401	4.65738
TUBA1A	86.5935	36.0341	200.991	61.0048
TUBA1B	1127.26	342.699	604.566	115.456
TUBA1C	555.829	262.375	336.613	118.845
TUBA4A	87.158	11.8949	69.7136	9.0176
TUBB	835.695	207.122	913.018	260.205
TUBB2A	19.0977	9.509	41.0579	16.5339
TUBB3	206.122	59.8118	176.796	45.3356
TUBB4B	377.366	104.413	438.64	108.755
UAP1L1	5.08802	10.2433	10.3915	27.965
UBAC2-AS1	1.00838	0.0749729	0.375213	0.546079
UBASH3B	14.6356	31.5989	15.4359	16.6117
UCA1	26.0793	59.169	77.1681	74.3632
UCN2	2.78968	0.947742	4.52304	3.17589
USP49	1.89409	0.672766	1.61808	2.02153
UST	1.93742	4.06847	2.726	5.39649
VAMP4	4.25808	2.10845	3.54768	6.97214
VAV3	1.96358	0.558694	7.35795	1.11231
VDR	9.60418	4.79094	9.18299	3.71878
VILL	1.30775	0.332588	0.484873	0.287757
VLDLR	1.1945	3.25357	1.78093	1.89949
WBP5	22.4743	51.1513	41.0724	77.0577
WBSCR27	1.63563	0.455203	1.17082	1.04459
WDR5B	5.00822	1.71704	3.32264	2.51165
WFDC2	2.02999	0.924927	2.28378	3.34599
WIPI1	6.59426	24.4349	12.8173	27.6406
WNT9A	19.9975	46.4505	10.9345	7.32034
XAF1	10.4581	2.69989	4.46017	6.88637
XAGE1A	3.65879	13.1638	2.84628e-05	79.5762
XAGE1C	3.43637	19.0085	0.539451	7.7537
ZBTB12	5.72319	2.84989	4.98097	7.08941
ZBTB49	1.25888	0.560226	1.48704	0.965176
ZC2HC1C	1.72431	0.809889	0.856332	0.562891
ZC3H6	1.47428	0.656629	1.10285	1.35495
ZDHHC11	5.60665	2.63255	2.2876	2.96264
ZEB1-AS1	5.66784	2.1236	4.08577	4.26439
ZMAT1	1.53892	0.631552	1.34544	2.43534
ZNF114	10.3523	41.4472	8.77975	31.9179
ZNF135	8.1394	3.08936	9.57943	8.65759
ZNF154	2.05745	0.981838	2.54485	2.76043
ZNF16	3.37834	1.27096	3.85473	1.96027
ZNF167	1.34301	0.657694	0.903874	1.18826
ZNF19	1.99181	0.418572	0.434376	0.317459
ZNF224	1.23467	0.613035	1.26898	1.92688
ZNF323	2.66628	0.475464	6.11968	1.57521
ZNF395	17.6411	45.1404	35.3497	50.9407
ZNF397	5.69855	2.83864	2.91635	4.34314
ZNF442	1.24536	0.443036	0.387993	0.795674
ZNF485	8.25003	3.89805	4.50672	4.34035
ZNF488	1.63646	0.246869	0.980915	0.201197
ZNF501	5.73862	2.09138	2.55543	4.13907
ZNF517	1.12997	0.311177	1.05887	2.86482
ZNF554	3.70027	12.3759	4.75171	26.1281
ZNF556	10.6006	22.0214	13.0757	25.2895
ZNF571	1.39697	0.556231	1.23966	2.52294
ZNF580	49.4299	22.3769	44.5891	24.5562
ZNF608	5.35829	2.08432	4.7219	3.78515
ZNF624	1.6392	0.791451	0.783579	1.0259
ZNF641	2.08499	0.852331	2.09732	2.00318
ZNF682	4.08594	1.95184	1.7125	2.39946
ZNF726	3.29356	1.41673	1.65144	0.900107
ZNF782	1.78053	0.790953	0.993118	1.09248
ZNF79	4.31549	1.97043	5.01119	4.54825
ZNF879	2.28936	0.927631	1.70219	1.98275
ZXDA	2.14065	0.908914	1.15748	1.30427
