# Supplementary material for: Transcriptome profiling analysis reveals that CXCL2 is involved in anlotinib resistance in human lung cancer cells
Source: BMC Med Genomics. 2019 Mar 13;12(Suppl 2):38. doi: 10.1186/s12920-019-0482-y (PMC6416828; doi:10.1186/s12920-019-0482-y)
Supplement: Supplementary file 2 — This file includes the mRNA levels of anlotinib resistance-related 127 genes in NCI-H1975 cells, anlotinib resistant NCI-H1975 cells, and their anlotinib-treated cells. (XLSX 16 kb) [file 12920_2019_482_MOESM2_ESM.xlsx]

## Sheet: 127 genes
gene	RPKM of NCI-H1975	RPKM of Anlotinib-treated NCI-H1975	RPKM of Anlotinib resistant NCI-H1975	RPKM of Anlotinib-treated Anlotinib resistant NCI-H1975
A2LD1	1.45337	0.543407	1.56585	1.71009
ADCK1	7.80728	3.86818	7.62476	6.61305
ADCK5	3.54766	1.75676	3.6896	2.16413
AMIGO2	25.9868	11.236	18.5701	14.6827
ANPEP	25.9658	12.2837	88.9526	48.3893
AOAH	3.20705	1.5225	4.96197	4.96863
APBB3	4.15624	2.01071	4.30543	4.89745
BCL3	62.0624	15.6141	59.5632	36.4187
BIRC3	5.82098	1.43599	4.25381	4.22915
C11orf52	1.04313	0.286215	1.28174	1.37939
C1QBP	381.897	0.182461	243.299	190.059
C1QTNF1	13.3747	0.182461	54.9331	44.6446
C1QTNF6	23.9529	0.182461	30.1162	19.9995
C1R	12.5652	0.182461	22.9925	20.4089
C1S	7.09199	0.182461	8.53648	12.2918
C21orf90	4.07965	0.969569	2.37386	3.04647
C3orf14	26.2286	0.176051	14.622	13.8192
CA11	2.50517	1.19347	8.16648	4.4008
CADM4	1.26081	0.439443	3.95945	3.43074
CALHM2	26.1877	10.8301	30.6714	27.529
CAMK2N2	3.62125	1.7462	6.02361	3.3225
CCDC78	2.07228	0.850027	1.20517	1.69581
CDAN1	5.64109	2.60118	5.59723	4.12577
CLDN1	23.088	9.27787	15.5203	15.4687
CLEC11A	4.49555	2.1279	6.76595	4.26791
COL16A1	1.07737	0.400119	1.8382	1.43524
COL7A1	14.4776	2.46931	13.6025	12.5442
CSAD	5.8199	2.55885	6.07849	4.19059
CX3CL1	3.43111	1.48963	20.0028	22.2625
CXCL2	9.71344	1.97397	3.4585	6.35583
CXorf26	29.227	0.24473	28.9384	39.2432
CXorf38	7.97143	0.24473	5.76141	5.61761
CXorf40A	11.5856	0.24473	15.1071	14.2438
CXorf40B	23.4127	0.24473	19.0523	21.2773
CXorf56	20.5132	0.24473	20.4451	18.7791
CXorf61	45.3665	0.24473	62.381	67.0788
CXorf69	14.2331	0.24473	15.3316	11.162
DISP1	1.20135	0.575539	2.36492	2.45842
DOPEY1	1.83638	0.894439	1.61375	1.68961
DUSP5P	3.63963	1.35251	1.87021	3.32757
EBI3	1.06073	0.379189	2.01016	2.5327
FABP6	2.85471	1.39079	8.94186	5.11537
FAM113B	4.88295	1.93235	4.14771	3.41955
FAM86C1	5.05559	1.89582	4.19763	4.23355
FDXACB1	3.11022	1.30091	2.29998	2.28436
FLJ39639	1.75978	0.557602	2.06524	2.22515
FLT3LG	2.86061	0.661195	3.79491	3.10958
FMNL1	1.46022	0.319341	3.53243	2.35855
GARNL3	1.31722	0.625039	1.87414	1.55972
GPRC5B	2.34914	0.688637	2.52701	4.37099
HIF1A	151.046	73.699	78.2709	85.785
HOXA10	4.14025	0.0296027	3.51803	3.87765
HOXC4	2.29372	0.82565	1.20331	1.2033
HOXC8	1.56113	0.730549	1.26996	1.30088
HOXC9	2.4436	0.98653	2.66655	2.19565
KIF25	3.87229	0.92328	5.44291	3.90184
KRT16	4.02653	0.976167	8.4093	5.98886
LOC100128822	5.46538	2.3283	6.54493	6.28955
LOC100131289	6.41141	2.10005	4.12798	5.3153
LOC100270804	1.29144	0.372755	0.912066	0.962702
LOC100287015	1.58708	0.543008	2.05892	2.00546
LOC100505483	2.11741	0.837976	2.95783	3.7607
LOC255512	4.38137	1.07359	3.14676	3.83266
LOC286437	1.73583	0.797808	3.61524	3.49821
LOC645249	3.7598	0.583743	3.23192	4.89859
LOC678655	3.78382	1.60255	3.32218	3.39081
LRRC23	2.24681	0.988501	1.50947	1.71461
LYPD5	0.648341	0.252706	2.03033	2.08694
MDP1	10.3955	4.65247	9.34802	8.8569
MEIS3	2.69885	1.2679	5.46109	4.36832
MFNG	1.05863	0.494137	1.9668	1.23628
MFSD7	1.97604	0.761792	4.46346	3.769
MIR100HG	9.63708	2.74043	7.43729	5.12925
MIR31HG	2.13112	0.688387	5.80762	5.50951
MR1	2.06227	0.97085	3.72626	2.28782
MYLK-AS1	1.56155	0.21193	2.57712	2.75223
MYZAP	5.45696	2.56986	4.1003	3.51693
NBPF16	6.68431	1.40738	4.49265	8.42497
NCOA7	29.671	12.3931	29.9215	23.2688
NEAT1	159.009	54.9912	67.0367	129.184
NR1H3	7.90453	3.86503	9.37221	7.11325
OMA1	7.12372	3.32066	9.23759	11.5467
PDK2	9.56137	3.55339	18.2077	9.54491
PPIEL	1.34073	0.553096	1.20437	1.91803
PPIL6	1.2723	0.575856	1.43902	1.49089
PRR19	1.6776	0.805748	2.40776	1.37936
PTX3	42.4984	17.4003	42.1408	34.8433
RDM1	3.76089	0.749173	1.08305	1.22727
RHOU	7.52045	3.57626	9.47493	8.31948
RNF39	1.34872	0.671486	2.61972	2.73756
RPL21	0.0569603	0.0231859	125.709	124.251
RRAD	21.0423	7.67248	57.5682	30.4547
RUNX2	9.77683	3.81172	11.907	10.7853
SLC24A1	1.62057	0.75193	1.57989	1.97564
SNHG1	227.128	89.0271	70.8568	75.1918
SNHG11	10.859	4.91722	9.36235	8.764
SNORA70	1768.65	251.296	343.136	655.699
SPATA24	5.5672	2.727	2.38426	3.51016
SPHAR	1.96752	0.825666	1.86862	3.16684
STOML1	4.88683	1.76538	6.61226	5.27682
THOC6	88.4875	27.9949	52.7894	37.2975
TLR5	1.11324	0.299141	1.55051	1.01848
TMEM129	13.5739	5.56498	16.1163	10.9242
TMEM8B	2.23532	0.941624	4.14808	4.40553
TMEM91	4.21696	1.28565	3.5512	4.53926
TNFRSF9	2.27533	0.418639	7.85129	6.76676
TP53	124.2	50.9914	142.081	100.422
TRANK1	2.59864	1.22686	4.3618	3.90904
TRIM61	4.9864	2.2942	3.38446	3.90003
UCN2	2.78968	0.947742	4.52304	3.17589
USP49	1.89409	0.672766	1.61808	2.02153
VAMP4	4.25808	2.10845	3.54768	6.97214
WBSCR27	1.63563	0.455203	1.17082	1.04459
WFDC2	2.02999	0.924927	2.28378	3.34599
XAF1	10.4581	2.69989	4.46017	6.88637
ZBTB12	5.72319	2.84989	4.98097	7.08941
ZC3H6	1.47428	0.656629	1.10285	1.35495
ZEB1-AS1	5.66784	2.1236	4.08577	4.26439
ZMAT1	1.53892	0.631552	1.34544	2.43534
ZNF135	8.1394	3.08936	9.57943	8.65759
ZNF154	2.05745	0.981838	2.54485	2.76043
ZNF397	5.69855	2.83864	2.91635	4.34314
ZNF501	5.73862	2.09138	2.55543	4.13907
ZNF608	5.35829	2.08432	4.7219	3.78515
ZNF641	2.08499	0.852331	2.09732	2.00318
ZNF79	4.31549	1.97043	5.01119	4.54825
ZXDA	2.14065	0.908914	1.15748	1.30427
